# Supplementary material for: Defined Diets Link Iron and α-Linolenic Acid to Cyp1b1 Regulation of Neonatal Liver Development Through Srebp Forms and LncRNA H19
Source: Int J Mol Sci. 2025 Feb 25;26(5):2011. doi: 10.3390/ijms26052011 (PMC11901102; doi:10.3390/ijms26052011)
Supplement: Supplementary file 1 [file ijms-26-02011-s001.zip]

Archive with 1 entries (1 files):
- Supplemental Tables S1-S5_1.20.pdf
